# Supplementary material for: MPC-Based Prediction of Anti-Mutant Effectiveness of Antibiotic Combinations: In Vitro Model Study with Daptomycin and Gentamicin against Staphylococcus aureus
Source: Antibiotics (Basel). 2021 Sep 23;10(10):1148. doi: 10.3390/antibiotics10101148 (PMC8532831; doi:10.3390/antibiotics10101148)
Supplement: Supplementary file 1 [file antibiotics-10-01148-s001.zip]

Archive with 1 entries (1 files):
- antibiotics-1363174-supplementary.pdf
